# Supplementary material for: Factors associated with oral anticoagulant non-use at first ischemic stroke in atrial fibrillation: A nationwide study
Source: Eur Stroke J. 2026 Jan 1;11(1):23969873251343857. doi: 10.1093/esj/23969873251343857 (PMC12866281; doi:10.1093/esj/23969873251343857)
Supplement: supplementary_files_23969873251343857 [file supplementary_files_23969873251343857.zip]

Archive with 4 entries (4 files):
- sj-docx-1-eso-10.1177_23969873251343857.docx
- sj-jpeg-2-eso-10.1177_23969873251343857.jpeg
- sj-jpeg-3-eso-10.1177_23969873251343857.jpeg
- sj-jpeg-4-eso-10.1177_23969873251343857.jpeg
